# Supplementary material for: Chemical Composition, Antimicrobial Activity, and Withdrawal Period of Essential Oil-Based Pharmaceutical Formulation in Bovine Mastitis Treatment
Source: Int J Environ Res Public Health. 2022 Dec 11;19(24):16643. doi: 10.3390/ijerph192416643 (PMC9779522; doi:10.3390/ijerph192416643)
Supplement: Supplementary file 1 [file ijerph-19-16643-s001.zip]

Archive with 1 entries (1 files):
- Table S1í¬í¬Supp1. Quantification of thymol and carvacrol in milk and blood plasma..xlsx
