# Supplementary material for: Chemical Composition, Antimicrobial Activity, and Withdrawal Period of Essential Oil-Based Pharmaceutical Formulation in Bovine Mastitis Treatment
Source: Int J Environ Res Public Health. 2022 Dec 11;19(24):16643. doi: 10.3390/ijerph192416643 (PMC9779522; doi:10.3390/ijerph192416643)
Supplement: Supplementary file 1 [file ijerph-19-16643-s001.zip › Table S1í¬í¬Supp1. Quantification of thymol and carvacrol in milk and blood plasma..xlsx]

## Sheet: Sheet1
			Thymol (µg/mL)		Carvacrol (µg/mL)
Cow No.	Sample type	Sampling point	X	U	X	U
1	Milk	Before treatment	0.0473267	0.0042594	0.0552896	0.00552896
2	Milk	Before treatment	0.0530017	0.00477016	0.0777055	0.00777055
3	Milk	Before treatment	0.080074	0.00720666	0.197496	0.0197496
4	Milk	Before treatment	0.116432	0.0104789	0.304786	0.0304786
5	Milk	Before treatment	0.0414836	0.00373352	0.0481711	0.00481711
6	Milk	Before treatment	0.0401957	0.00361761	0.0397416	0.00397416
7	Milk	Before treatment	0.0516088	0.00464479	0.0576161	0.00576161
8	Milk	Before treatment	0.0576105	0.00518495	0.0808775	0.00808775
9	Milk	Before treatment	0.0838997	0.00755097	0.201661	0.0201661
10	Milk	Before treatment	0.118726	0.0106853	0.305242	0.0305242
11	Milk	Before treatment	0.0419673	0.00377706	0.0528789	0.00528789
12	Milk	Before treatment	0.0426449	0.00383804	0.0401341	0.00401341
13	Milk	Before treatment	0.0475354	0.00427819	0.0598404	0.00598404
14	Milk	Before treatment	0.0564873	0.00508386	0.0846422	0.00846422
15	Milk	Before treatment	0.0869264	0.00782338	0.200499	0.0200499
1	Milk	12h	0.33	0.0297	0.28	0.028
2	Milk	12h	0.302179	0.0271961	0.248695	0.0248695
3	Milk	12h	0.0993043	0.00893738	0.156214	0.0156214
4	Milk	12h	0.35	0.0315	0.37	0.037
5	Milk	12h	0.10492	0.00944283	0.121929	0.0121929
6	Milk	12h	0.075262	0.00677358	0.10689	0.010689
7	Milk	12h	0.341869	0.0307682	0.284787	0.0284787
8	Milk	12h	0.315434	0.028389	0.248778	0.0248778
9	Milk	12h	0.101753	0.00915775	0.157885	0.0157885
10	Milk	12h	0.360257	0.0324231	0.372921	0.0372921
11	Milk	12h	0.106098	0.00954878	0.124753	0.0124753
12	Milk	12h	0.077599	0.00698391	0.111217	0.0111217
13	Milk	12h	0.342528	0.0308275	0.285536	0.0285536
14	Milk	12h	0.314674	0.0283206	0.250665	0.0250665
15	Milk	12h	0.103807	0.0093426	0.16197	0.016197
1	Milk	24h	0.045	0.00405	0.052	0.0052
2	Milk	24h	0.0456805	0.00411124	0.0527315	0.00527315
3	Milk	24h	0.0571337	0.00514204	0.0753411	0.00753411
4	Milk	24h	0.0458342	0.00412507	0.0522822	0.00522822
5	Milk	24h	0.0634285	0.00570857	0.134366	0.0134366
6	Milk	24h	0.04	0.0036	0.03	0.003
7	Milk	24h	0.0452354	0.00407118	0.0521756	0.00521756
8	Milk	24h	0.0468698	0.00421828	0.0540132	0.00540132
9	Milk	24h	0.0594069	0.00534662	0.0779127	0.00779127
10	Milk	24h	0.0458778	0.00412901	0.0523064	0.00523064
11	Milk	24h	0.0639864	0.00575878	0.135154	0.0135154
12	Milk	24h	0.0419453	0.00377507	0.0314152	0.00314152
13	Milk	24h	0.0455608	0.00410047	0.0541881	0.00541881
14	Milk	24h	0.0470278	0.0042325	0.0528406	0.00528406
15	Milk	24h	0.0588604	0.00529743	0.0768632	0.00768632
1	Blood plasma	Before treatment	<LOD		<LOD
2	Blood plasma	Before treatment	<LOD		<LOD
3	Blood plasma	Before treatment	<LOD		<LOD
4	Blood plasma	Before treatment	<LOD		<LOD
5	Blood plasma	Before treatment	<LOD		<LOD
6	Blood plasma	Before treatment	<LOD		<LOD
7	Blood plasma	Before treatment	<LOD		<LOD
8	Blood plasma	Before treatment	<LOD		<LOD
9	Blood plasma	Before treatment	<LOD		<LOD
10	Blood plasma	Before treatment	<LOD		<LOD
11	Blood plasma	Before treatment	<LOD		<LOD
12	Blood plasma	Before treatment	<LOD		<LOD
13	Blood plasma	Before treatment	<LOD		<LOD
14	Blood plasma	Before treatment	<LOD		<LOD
15	Blood plasma	Before treatment	<LOD		<LOD
1	Blood plasma	12h	0.575908	0.0460726	0.984929	0.0886436
2	Blood plasma	12h	0.559774	0.0447819	1.24654	0.112189
3	Blood plasma	12h	0.689874	0.0551899	1.00781	0.0907026
4	Blood plasma	12h	0.293328	0.0234663	0.422623	0.038036
5	Blood plasma	12h	0.602992	0.0482394	1.00143	0.0901289
6	Blood plasma	12h	0.591127	0.0472902	1.27306	0.114576
7	Blood plasma	12h	0.725864	0.0580692	1.0531	0.0947786
8	Blood plasma	12h	0.307723	0.0246178	0.435119	0.0391607
9	Blood plasma	12h	0.58671	0.0469368	1.02134	0.0919209
10	Blood plasma	12h	0.568814	0.0455052	1.27221	0.114499
11	Blood plasma	12h	0.698126	0.0558501	1.01114	0.091003
12	Blood plasma	12h	0.300519	0.0240415	0.431008	0.0387907
13	Blood plasma	12h	0.591779	0.0473424	1.06219	0.0955972
14	Blood plasma	12h	0.601993	0.0481594	1.3089	0.117801
15	Blood plasma	12h	0.744685	0.0595748	1.06284	0.0956556
1	Blood plasma	24h	0.290386	0.0232309	0.497235	0.0447511
2	Blood plasma	24h	0.285094	0.0228075	0.635055	0.0571549
3	Blood plasma	24h	0.35241	0.0281928	0.511465	0.0460318
4	Blood plasma	24h	0.15009	0.0120072	0.213032	0.0191729
5	Blood plasma	24h	0.302249	0.0241799	0.512001	0.0460801
6	Blood plasma	24h	0.298223	0.0238578	0.63696	0.0573264
7	Blood plasma	24h	0.368687	0.029495	0.532994	0.0479694
8	Blood plasma	24h	0.154736	0.0123789	0.21885	0.0196965
9	Blood plasma	24h	0.300484	0.0240387	0.519954	0.0467959
10	Blood plasma	24h	0.290369	0.0232296	0.643552	0.0579197
11	Blood plasma	24h	0.353286	0.0282629	0.516637	0.0464973
12	Blood plasma	24h	0.151957	0.0121566	0.215516	0.0193965
13	Blood plasma	24h	0.303348	0.0242678	0.534343	0.0480909
14	Blood plasma	24h	0.304268	0.0243415	0.655411	0.0589869
15	Blood plasma	24h	0.378388	0.030271	0.535576	0.0482019
